# Supplementary material for: A synthetic RNA-mediated evolution system in yeast
Source: Nucleic Acids Res. 2021 Jun 9;49(15):e88. doi: 10.1093/nar/gkab472 (PMC8421215; doi:10.1093/nar/gkab472)
Supplement: gkab472_Supplemental_Files [file gkab472_supplemental_files.zip]

Archive with 2 entries (2 files):
- Jensen et al_Supplementary Tables.xlsx
- Jensen_et_al_Supporting_Information_Resubmission.docx
